# Supplementary material for: Naloxegol, an Oral Peripherally Acting Opioid Receptor Antagonist, Administered Concurrently with First-Line Systemic Therapy for Advanced Lung Adenocarcinoma (Alliance A221504): A Feasibility and Safety Study
Source: Cancers (Basel). 2026 Jan 25;18(3):373. doi: 10.3390/cancers18030373 (PMC12896856; doi:10.3390/cancers18030373)
Supplement: Supplementary file 1 [file cancers-18-00373-s001.zip]

Archive with 1 entries (1 files):
- cancers-4059942-supplementary.pdf
